# Supplementary material for: Context-specific functional module based drug efficacy prediction
Source: BMC Bioinformatics. 2016 Jul 28;17(Suppl 6):275. doi: 10.1186/s12859-016-1078-6 (PMC4965733; doi:10.1186/s12859-016-1078-6)
Supplement: Additional file 2: — Comparison concordance index between our model and elastic net. It contains concordance index of our model and elastic net in each drug. It contains p-value of concordance index of our model and elastic net in each drug. It contains drug target information. (XLSX 11 kb) [file 12859_2016_1078_MOESM2_ESM.xlsx]

## Sheet: Sheet1
Drug	c-index of Functional Module	C-index of Elasticnet	C-index pvalue of Functional module	C-index pvalue of elastic net	Target
Anastrozole*	0.635088	0.542983	0.00705132	0.483135	CYP19A1 (Enzyme)
Bortezomib*	0.625943	0.510558	0.011884	0.792665	Proteasome inhibitor
Calusterone*	0.662142	0.5	0.000454183	1	Androgen receptor
Dasatinib*	0.406486	0.446456	0.0197553	0.213662	BCR-ABL
Denileukin Diftitox	0.582734	0.46283	0.406175	0.686419	IL2 receptor
Dromostanolone Propionate*	0.662131	0.509448	3.457e-07	0.825425	Androgen receptor
Erlotinib hydrochloride*	0.595472	0.443774	0.0415903	0.217252	EGFR
Ethinyl estradiol*	0.586822	0.431008	0.015953	0.163739	estrogen receptor
Everolimus	0.494874	0.480895	0.929174	0.713767	mTOR
Exemestane	0.548265	0.503771	0.330636	0.938161	cyp450
Gefininib	0.5181	0.543741	0.721385	0.335817	EGFR
Imatinib mesylate	0.475113	0.494721	0.580407	0.903941	bcr-abl
Lapatinib	0.585973	0.555053	0.083005	0.199083	HER2/ERBB2) and epidermal growth factor receptor (HER1/EGFR/ERBB1) tyrosine kinases inhibitor
Letrozole	0.489975	0.399749	0.890047	0.155232	oral non-steroidal aromatase inhibitor
Megestrol acetate	0.552381	0.482857	0.413753	0.722298	Progesterone receptor
Mitotane*	0.605581	0.506787	0.00280561	0.873081	cyp450
Nandrolone phenpropionate	0.57994	0.525641	0.102128	0.576368	cyp450
Nelfinavir*	0.61086	0.472851	0.00996913	0.545812	protease inhibitor
Nilotinib;Nilotinib hydrochloride monohydrate	0.484163	0.546003	0.744501	0.23741	ABL1, c-kit (tyrosine-protein-kinase)
Pazopanib hydrochloride Y*	0.625943	0.459276	0.00860385	0.355029	growth factor inhibitor(multi target)
Raloxifene hydrochloride	0.511312	0.530166	0.791781	0.496058	estrogen receptor
Sirolimus	0.491854	0.498836	0.875641	0.969434	Serine/threonine-protein kinase mTOR
Sorafenib	0.504525	0.441931	0.902613	0.141628	growth factor inhibitor(multi target)
Tamibarotene*	0.645551	0.584465	0.00163387	0.0258369	growth factor inhibitor(multi target)
Tamoxifen citrate*	0.631976	0.544495	0.0026066	0.202539	estrogen receptor
Temsirolimus	0.430034	0.481229	0.14214	0.673004	mTOR
Testolactone	0.466102	0.506934	0.489943	0.888764	cyp450
Toremifene	0.533183	0.482655	0.504156	0.712674	cyp450
Tretinoin	0.546757	0.503771	0.295817	0.936879	retinoic acid receoptor RXR-beta
* : pvalue<0.05		c-index of Functional Module	C-index of Elasticnet
	Average	0.55466	0.498943
	Variance	0.00480958	0.00189295
	t value	3.7276
	P(T<=t) one tail	0.000220342
