# Supplementary material for: Context-specific functional module based drug efficacy prediction
Source: BMC Bioinformatics. 2016 Jul 28;17(Suppl 6):275. doi: 10.1186/s12859-016-1078-6 (PMC4965733; doi:10.1186/s12859-016-1078-6)
Supplement: Additional file 3: — Comparison Pearson correlation coefficient between our model and elastic net. It contains correlation coefficient of our model and elastic net in each drug. (XLSX 9 kb) [file 12859_2016_1078_MOESM3_ESM.xlsx]

## Sheet: Sheet1
Drug	PCCs of Functional module	PCCs of Elastic net
Anastrozole	-0.1551	0.0608128
Bortezomib	0.0978326	0.0746824
Calusterone	0.179135	0.0834639
Dasatinib	0.181043	-0.134075
Denileukin Diftitox Ontak	-0.170237	0.0243107
Dromostanolone Propionate	-0.229903	-0.159529
Erlotinib hydrochloride	-0.109275	-0.188982
Ethinyl estradiol	-0.159942	0.113469
Everolimus	0.183403	-0.0276883
Exemestane	-0.137002	0.0064571					PCCs of Functional module	PCCs of Elastic net
Gefininib	-0.0579285	-0.0675047				Average	0.121707	0.081116
Imatinib mesylate	0.0856938	-0.0859071				Variance	0.00806897	0.00480934
Lapatinib	-0.0426785	-0.0404482				t value	1.95914
Letrozole	-0.0347893	0.302179				P(T<=t) one tail	0.0274549
Megestrol acetate	0.246448	0.0741944
Mitotane	-0.0523038	-0.0364159
Nandrolone phenpropionate	0.474457	-0.0431686
Nelfinavir	0.0729634	-0.00330545
Nilotinib	-0.028409	0.058395
Pazopanib hydrochloride Y	-0.0398509	-0.0310611
Raloxifene hydrochloride	-0.121493	0.0465135
Sirolimus	0.133051	0.177843
Sorafenib	-0.0762244	0.179095
Tamibarotene	0.0865712	-0.0818804
Tamoxifen citrate	-0.121668	-0.130744
Temsirolimus	0.0484539	-0.00492425
Testolactone	0.0827437	0.0101597
Toremifene	-0.103187	-0.0465211
Tretinoin	-0.00663961	-0.00854949
